# Supplementary material for: Effect of Biochar on Metal Distribution and Microbiome Dynamic of a Phytostabilized Metalloid-Contaminated Soil Following Freeze–Thaw Cycles
Source: Materials (Basel). 2022 May 26;15(11):3801. doi: 10.3390/ma15113801 (PMC9181493; doi:10.3390/ma15113801)
Supplement: Supplementary file 1 [file materials-15-03801-s001.zip]

Archive with 1 entries (1 files):
- materials-1689910-supplementary.pdf
